# Supplementary material for: Language inclusion intentions in scoping reviews
Source: J Med Libr Assoc. 2025 Oct 23;113(4):290–7. doi: 10.5195/jmla.2025.2170 (PMC12604074; doi:10.5195/jmla.2025.2170)
Supplement: Supplementary file 1 — Appendix A [file jmla-113-4-290-s01.xlsx]

## Sheet: Sheet1
paper DOI	paper title	is the research question limited by geography	stage of language inclusion/exclusion	specify LOE-related inclusion/exclusion criteria	what is the LOE? (if none, write N/A)	language of LOE search terms (if only English, write N/A)	if LOE search terms were claimed, were they available in each language?	How are LOEs to be read?	How are LOEs to be read p2	is LOE exclusion mentioned as a limitation?	if yes, how?	Author countries	country number
10.1111/aas.14486	Delirium diagnostic tools in the postoperative setting: A scoping review protocol	no	LOE included	We will not limit the search in terms of publication language, publication date, age of study population, publication sources orpublication status.	Scandinavian languages	N/A	n/a	assumed by authors based on their affiliation		N/A (LOEs are included)	n/a	Denmark	single
10.1111/aas.14404	How flash mobs can be used for data collection in healthcare? A scoping review protocol	no	LOE included	The review aims to include quantitative, qualitative, and mixedmethods studies published in English and Nordic languages (Danish,Norwegian, and Swedish)	Danish, Norwgian and Swedish	no search strategy provided	n/a	assumed by authors based on their affiliation		N/A (LOEs are included)	n/a	Denmark	single
10.1155/2024/1519359	Liberal Preoperative Fasting in Adults Undergoing Elective Surgery: A Scoping Review Protocol	no	excluded during screening search results	Exclusion criteria were as follows: (1) containingincomplete data; (2) publication language other than En-glish; and (3)	n/a	n/a	n/a	n/a		no	n/a	China	single
10.3399/BJGPO.2023.0211	Gender inequalities across ethnicities in primary care cancer referrals: a scoping review protocol	yes	exlcuded in initial search	in supplementary file example search: 104 limit 103 to english language	n/a	n/a	n/a	n/a		no	no	UK	single
10.1136/bmjopen-2023-077896	Scoping review protocol of post-traumatic growth (PTG) in Korean cancer survivors	yes	LOE included	examining all articles published between 2012 and 2023 in Korean or English on PTG in Korean cancer survivors.	Korean	n/a	n/a	assumed by authors based on their affiliation		N/A (LOEs are included)	n/a	Korea	single
10.1136/bmjopen-2023-083558	Multicomponent (bio)markers for obesity risk prediction: a scoping review protocol	no	excluded during screening search results	studies in languages other than English and those involving animal or cellular models are excluded to allow for a more homogeneous data interpretation	n/a	n/a	n/a	n/a		no	n/a	Luxembourg, Spain, Portugal, Italy, Germany, Denmark	multiple
10.1136/bmjopen-2024-084474	Delirium in neonates and infants: a scoping review protocol	no	LOE included	Peer-reviewed journal articles on both quantitative and qualitative studies written in English or Korean will be included in this scoping review	Korean	n/a	n/a	assumed by authors based on their affiliation		N/A (LOEs are included)	n/a	Korea	single
10.1136/bmjopen-2023-079227	Person-centred care (PCC) research in Ghana: a scoping review protocol	yes	LOE included	There will be no language restriction and translations will be sought for studies that are not published in English	any language	n/a	n/a	not mentioned		N/A (LOEs are included)	n/a	Ghana, USA	multiple
10.1136/bmjopen-2023-079450	Breastfeeding assessment and management instruments: a scoping review protocol	no	LOE included	regardless of year of publication or language	any language	n/a	n/a	not mentioned		N/A (LOEs are included)	n/a	Brazil	single
10.1136/bmjopen-2022-071147	Digital textbooks for undergraduate nursing education: a scoping review protocol	no	excluded during screening search results	The preliminary search will be conducted to check whether the results produced by PubMed (NCBI) were published in English within 10 years and related to DTs	n/a	n/a	n/a	n/a		no	n/a	Korea	single
10.1136/bmjopen-2023-077750	Life-course socioeconomic status and obesity: a scoping review protocol	no	LOE included	inclusion criteria: Document is written in French or English	French	n/a	n/a	assumed by authors based on their affiliation		N/A (LOEs are included)	n/a	Canada	single
10.1136/bmjopen-2023-077174	Innovative services in home health nursing: a scoping review protocol	no	LOE included	Keywords are searched both in English and Persian	Persian	Persian	no	assumed by authors based on their affiliation		N/A (LOEs are included)	n/a	Iran	single
10.1136/bmjopen-2023-076978	Characteristics of constipation screening and assessment tools: a scoping review protocol	no	LOE included	Papers written in English, Nordic language or German will be included	German, Norwegian, Swedish and Danish	n/a	n/a	assumed by authors based on their affiliation		N/A (LOEs are included)	n/a	Denmark, Australia	multiple
10.1136/bmjopen-2023-079549	Informal coercion in inpatient mental healthcare: a scoping review protocol	no	LOE included	Only articles in English and French will be included to ensure valid translation of the literature and feasibility	French	n/a	n/a	assumed by authors based on their affiliation		N/A (LOEs are included)	n/a	Canada	single
10.1136/bmjopen-2023-071872	Educommunication in nutrition and neurodegenerative diseases: a scoping review protocol	no	LOE included	No restrictions of date or language will be applied to the search strategy	any language	n/a	n/a	not mentioned		N/A (LOEs are included)	n/a	Brazil	single
10.1136/bmjopen-2023-077880	Hospitals' financial performance across European countries: a scoping review protocol	yes	excluded during screening search results	exclusion criteria during screening ► The full text is available in English.	n/a	n/a	n/a	n/a		yes	in limitations box: ⇒ Only publications in English will be considered.	Poland	single
10.1136/bmjopen-2023-076998	Voice disorder recognition using machine learning: a scoping review protocol	no	exlcuded in initial search	excluded in attached search strings	n/a	n/a	n/a	n/a		yes	in limitations box: ⇒ Articles published in languages other than English will be excluded.	Australia	single
10.1136/bmjopen-2024-084583	Implementation of the WHO Safe Childbirth Checklist: a scoping review protocol	no	LOE included	Inclusion criteria are: full text available in any language	any language	n/a	n/a	not mentioned		N/A (LOEs are included)	n/a	Brazil, USA, Spain	multiple
10.1136/bmjopen-2023-080878	Mapping scoping reviews in neurosurgery: a scoping review protocol	no	exlcuded in initial search	excluded in attached search strings	n/a	n/a	n/a	n/a		yes	The restriction to English-only articles in the literature search may limit diverse perspectives from non-English publications.	Taiwan	single
10.1136/bmjopen-2023-083448	Evidence about art-based interventions for Indigenous people: a scoping review protocol	yes	LOE included	inclusion criteria 6: studies conducted in all languages	any language	French	yes	assumed by authors based on their affiliation		N/A (LOEs are included)	n/a	Canada	single
10.1136/bmjopen-2023-079559	Barriers And Challenges Of Multidisciplinary Teams In Oncology Management: A Scoping Review Protocol	no	exlcuded in initial search	However, a language filter will be applied, to retrieve only studies published in English.	n/a	n/a	n/a	n/a		yes	in limitations box: The review only includes published literature in English and does not feature any other languages in this review.	Malaysia	single
10.1136/bmjopen-2023-081619	Nurses' and midwives' experiences of clinical supervision in practice: a scoping review protocol	no	LOE included	Language restrictions will not be applied during the initial screening of articles. Google Translate will be used to translate the titles and abstracts of non-English articles. If an article is identified as meeting the inclusion criteria, where possible, a translation of the full article will be conducted.	any language	n/a	n/a	machine translation	hired translator	N/A (LOEs are included)	n/a	Ireland	single
10.1136/bmjopen-2023-078872	Use of social network analysis in health research: a scoping review protocol	no	excluded during screening search results	exclusion criterion: Non-English studies, for feasibility purposes	n/a	n/a	n/a	n/a		yes	in limitations box : Due to the scope of the review and the large volume of anticipated studies, only published articles in the English language will be included.	Canada	single
10.1136/bmjopen-2023-075316	Women's experiences of the diagnostic journey in uterine adenomyosis: a scoping review protocol	no	excluded during screening search results	Any English abstracts of non-English research will be case-by-case screened for inclusion dependent on the ability to understand the research process and findings and may be included at least as background information.	n/a	n/a	n/a	n/a		yes	in limitations box: Understanding adenomyosis is a global challenge and a limitation of this review is the English language restriction that may exclude valuable evidence	UK	single
10.1136/bmjopen-2023-077307	Instruments and indicators for assessing organisational food environments: a scoping review protocol	no	LOE included	No geographical, population or language restrictions will be applied given the desired breadth of the review.	any language	n/a	n/a	assumed by authors based on their affiliation	machine translation	N/A (LOEs are included)	n/a	Brazil	single
10.1136/bmjopen-2023-078483	Interprofessional education interventions in undergraduate students of musculoskeletal healthcare professions: a scoping review protocol	no	exlcuded in initial search	excluded in attached search strings	n/a	n/a	n/a	n/a		yes	in limitations box: Considering that only English sources will be included, there may be lessened generalisability with the potential for bias.	South Africa	single
10.1136/bmjopen-2023-077909	Sepsis policy, guidelines and standards in Canada: a jurisdictional scoping review protocol	yes	LOE included	inclusion criteria 4: (4) are available in English or French	French	n/a	n/a	assumed by authors based on their affiliation		N/A (LOEs are included)	n/a	Canada	single
10.1136/bmjopen-2024-084287	Defining the gaps in transitional care to adulthood for patients in paediatric surgical specialties: a scoping review protocol	no	LOE included	No language or age group limitation will be applied	any language	n/a	n/a	not mentioned		N/A (LOEs are included)	n/a	Canada	single
10.1136/bmjopen-2023-080179	Defining and assessing psychological frailty in older adults: a scoping review protocol	no	can't determine exclusion stage	In terms of language, only studies published in English will be included in the review	n/a	n/a	n/a	n/a		no	in limitation box: A limitation of the study will be its exclusive focus on English-language publications, which may introduce language bias and omit potential insights from nonEnglish sources, impacting the comprehensiveness and generalisability of our findings.	Spain	single
10.1136/bmjopen-2024-085375	Uncovering the state of knowledge about healthcare gentrification: a scoping review protocol	no	LOE included	This review will not use language restrictions during the search strategy, thereby reducing the risk of publication bias and providing the opportunity to include studies from diverse cultures and contexts	any language	n/a	n/a	stated that authors have LOE ability	machine translation	N/A (LOEs are included)	n/a	Canada	single
10.1136/bmjopen-2024-084084	Exploring the literature on racism and health practitioner regulation: a scoping review protocol	no	exlcuded in initial search	excluded in attached search strings	n/a	n/a	n/a	n/a		yes	in limitations box: The studies in the review will be limited to Englishonly publications.	Canada	single
10.1136/bmjopen-2024-085655	Impact of C-level positions on hospital performance: a scoping review protocol	no	LOE included	Sources of evidence published in English and German from 1990 to the present are included.	German	n/a	n/a	assumed by authors based on their affiliation		N/A (LOEs are included)	n/a	Germany	single
10.1136/bmjopen-2023-080815	Suicide and self-harm by burns in Pakistan: a scoping review protocol	yes	can't determine exclusion stage	Only English language studies will be included.	n/a	n/a	n/a	n/a		yes	In limitations box: Only English language studies will be included. This is the dominant language used for the practice of medicine in Pakistan, but it may restrict the breadth of our results.	Pakistan, UK	multiple
10.1136/bmjopen-2023-076370	What are the barriers and enablers to trauma-informed emergency departments? A scoping review protocol	no	exlcuded in initial search	Limited to: years 2001–2023, English language	n/a	n/a	n/a	n/a		no	n/a	UK	single
10.1136/bmjopen-2024-084798	Long COVID cognitive sequelae 6 months postinfection and beyond: a scoping review protocol	no	exlcuded in initial search	Boolean operators (‘OR’, ‘AND’), search tags (MeSH, title only) and filters (‘humans’, ‘English language’)	n/a	n/a	n/a	n/a		no	n/a	Luxembourg	single
10.1136/bmjopen-2023-082381	Wildfire, deforestation and health in tropical rainforest areas: a scoping review protocol	yes	LOE included	It will include manuscripts in English, French, Portuguese and Spanish, from database inception.	French, Portuguese, Spanish	French, Portuguese, Spanish	yes	assumed by authors based on their affiliation		N/A (LOEs are included)	n/a	Brazil, Ecuador, UK	multiple
10.1136/bmjopen-2023-075886	Preparing occupational therapy students for practice in rural areas: a scoping review protocol	yes	LOE included	Literature published in English, Spanish, French and Portuguese will be included.	French, Portuguese, Spanish	French, Portuguese, Spanish	yes	stated that authors have LOE ability		N/A (LOEs are included)	n/a	Australia	single
10.1136/bmjopen-2023-082375	Portable devices for diagnosis and monitoring of glaucoma: a scoping review protocol	no	LOE included	⇒ This will be a comprehensive review, with no time, language or geographical restriction.	any language	n/a	n/a	not mentioned		N/A (LOEs are included)	n/a	UK, Nigeria	multiple
10.1136/bmjopen-2023-081296	Defining the Black population in Canadian health research: a scoping review protocol	yes	LOE included	Original articles published in both English and French will be included.	French	n/a	n/a	assumed by authors based on their affiliation		N/A (LOEs are included)	n/a	Canada	single
10.1136/bmjopen-2023-075682	Nursing students' Health Literacy skills: a scoping review protocol for driving research	no	LOE included	n both Italian and English language, without any time limit.	Italian	n/a	n/a	assumed by authors based on their affiliation		N/A (LOEs are included)	n/a	Italy	single
10.1136/bmjopen-2023-079207	Psychiatric inpatient care for persons with dissociative identity disorder: a scoping review protocol	no	LOE included	In addition to English, Swedish, Norwegian and Danish have been chosen for language considerations	Swedish, Norwegian, Danish	n/a	n/a	stated that authors have LOE ability		N/A (LOEs are included)	n/a	Sweden	single
10.1136/bmjopen-2024-085030	Intervention strategies for management of comorbid depression among individuals with hypertension: a scoping review protocol	no	LOE included	The study exclusively focuses on papers published in English or Chinese	Chinese	Chinese	yes	assumed by authors based on their affiliation		N/A (LOEs are included)	n/a	China	single
10.1136/bmjopen-2023-074207	The use and application of Lean Management methods to research processes-a scoping review protocol	no	LOE never addressed				n/a	n/a		no		Denmark	single
10.1136/bmjopen-2023-079963	Exploring community participation in vectorborne disease control in Southeast Asia: a scoping review protocol	yes	LOE included	Articles in English, Indonesian and Malay allow diverse perspectives from the SEA region.	Indonesian, Malay	n/a	n/a	assumed by authors based on their affiliation		N/A (LOEs are included)	n/a	Malaysia, Thailand, Japan	multiple
10.1136/bmjopen-2023-075344	Elements of organisation of integrated maternity care and their associations with outcomes: a scoping review protocol	yes	LOE included	Studies published in Dutch and English language will be included as reviewers are fluent in both Dutch and English.	Dutch	n/a	n/a	stated that authors have LOE ability		N/A (LOEs are included)	n/a	Netherlands, UK	multiple
10.1136/bmjopen-2023-078125	Anaesthetic and perioperative considerations for extrapleural pneumonectomy and extended pleurectomy/decortication: a scoping review protocol	yes	LOE included	Only publications or abstracts in English will be included	any language	n/a	n/a	machine translation		N/A (LOEs are included)	n/a	Australia, Korea	multiple
10.1136/bmjopen-2024-086453	Factors associated with the quality of corneas retrieved for transplantation by Eye Banks: a scoping review protocol	no	LOE included	Finally, studies will be included without timeframe or language restrictions	any language	Portugeuse	yes	not mentioned		N/A (LOEs are included)	n/a	Brazil	single
10.1136/bmjopen-2024-085636	Leishmaniases in Ethiopia: a scoping review protocol to determine the scope of research and remaining gaps	yes	exlcuded in initial search	excluded in attached search strings	n/a	n/a	n/a	n/a		yes	in limitation box⇒ All manuscripts in English language published in peer-reviewed journals will be considered. While some publications in non-peer-reviewed journals may be missed, publications in other languages are thought to be rare.	USA, Ethiopia, Kenya, Nigeria	multiple
10.1136/bmjopen-2023-081541	Barriers to and facilitators of paediatric medical device innovation: a scoping review protocol	no	LOE included	Included studies must be published in English, Spanish, French or Italian given the language limitations of our scoping review team.	Spanish, French, Italian	n/a	n/a	stated that authors have LOE ability		N/A (LOEs are included)	n/a	USA	single
10.1136/bmjopen-2023-077632	Strategies for research capacity building by family physicians in primary healthcare: a scoping review protocol	no	LOE included	Studies published in English, Portuguese and Spanish will be included	Portuguese, Spanish	n/a	n/a	stated that authors have LOE ability		N/A (LOEs are included)	n/a	Portugal	single
10.1136/bmjopen-2023-082666	Patient engagement in the development and implementation of navigation services: a scoping review protocol	no	LOE included	There will be no language restrictions.	any language	n/a	n/a	not mentioned		N/A (LOEs are included)	n/a	Canada	single
10.1136/bmjopen-2023-077695	Depressed mood as a transdiagnostic target relevant to anxiety and/or psychosis: a scoping review protocol	no	exlcuded in initial search	excluded in attached search strings	n/a	n/a	n/a	n/a		yes	in limitations box: Possibility of language bias.	Zimbabwe, UK, Australia	multiple
10.1136/bmjopen-2023-077282	Taxonomy of teaching methods and their use in health professions education: a scoping review protocol	no	can't determine exclusion stage	exclusion criteria: published in other languages	n/a	n/a	n/a	n/a		no	n/a	Switzerland, Netherlands, Poland	multiple
10.1136/bmjopen-2023-078765	Impact of clinical supervision on the mental health nursing workforce: a scoping review protocol	no	can't determine exclusion stage	exclusion criteria: Non-English language publications.	n/a	n/a	n/a	n/a		yes	in limitations box ⇒ This review will only consider English language studies.	Australia	single
10.1136/bmjopen-2023-080740	Strategies for treating acute pain in patients with opioid dependence: a scoping review protocol	no	LOE included	No search limiters or filters will be used such as language	any language	n/a	n/a	not mentioned		N/A (LOEs are included)	n/a	USA	single
10.1136/bmjopen-2024-085954	Supported decision-making with persons with dementia: a scoping review protocol in partnership with lived experts	no	excluded during screening search results	exclusion in attached prisma flowchart	n/a	n/a	n/a	n/a		yes	in limitation box: Only English literature will be reviewed.	Canada, USA	multiple
10.1136/bmjopen-2023-080165	Nutritional interventions and related efforts addressing undernutrition during rehabilitation after acquired brain injury: a scoping review protocol	no	LOE included	Indexed and grey literature in English, German or Scandinavian languages from January 2010 will be considered for inclusion	German, Scandinavian languages	n/a	n/a	stated that authors have LOE ability		N/A (LOEs are included)	n/a	Denmark	single
10.1136/bmjopen-2023-080751	Facilitators and barriers to codesigning social robots with older adults with dementia: a scoping review protocol	no	can't determine exclusion stage	Our team decided to include studies published in English from year of 2000 to the present will be considered	n/a	n/a	n/a	n/a		yes	The scoping review will miss literature that is not published in English.	Canada, Hong Kong	multiple
10.1136/bmjopen-2023-079814	Usability of technological tools to overcome language barriers in health care: a scoping review protocol	no	LOE included	. The search will be limited to articles written in German or English.	German	n/a	n/a	stated that authors have LOE ability		N/A (LOEs are included)	n/a	Germany	single
10.1136/bmjopen-2023-080032	Artificial intelligence tools for optimising recruitment and retention in clinical trials: a scoping review protocol	no	LOE included	. We will include peer-reviewed publications in all languages	any language	n/a	n/a	machine translation	hired translator	N/A (LOEs are included)	n/a	China, UK, USA	multiple
10.1136/bmjopen-2023-082519	Prevalence and health effects of post-COVID-19 condition in Africa: a scoping review protocol	yes	exlcuded in initial search	excluded in attached search strings	n/a	n/a	n/a	n/a		yes	in limitations box: The review will only include studies published in English, potentially excluding relevant literature published in other languages.	Ghana	single
10.1136/bmjopen-2023-083102	Understanding the interaction between support and social participation for people with physical disabilities: a scoping review protocol	no	exlcuded in initial search	with search filters of studies only being published in the English language	n/a	n/a	n/a	n/a		yes	in limitations box: Only papers written in English from the year 2013 onwards will be considered for inclusion.	Australia	single
10.1136/bmjopen-2023-080822	Patient, caregiver and other knowledge user engagement in consensus-building healthcare initiatives: a scoping review protocol	no	LOE included	data extraction will include literature from all languages across multiple databases, including grey literature sources.	any language	n/a	n/a	not mentioned		N/A (LOEs are included)	n/a	Canada, Netherlands, USA	multiple
10.1136/bmjopen-2023-081326	Communication to adult patients undergoing cancer care by non-specialist nurses: a scoping review protocol	no	exlcuded in initial search	excluded in attached search strings	n/a	n/a	n/a	n/a		yes	in limitations box: The review will be limited to studies published in English between 2012 and 2023.	UK	single
10.1136/bmjopen-2023-080643	Physicians' emotion awareness and emotion regulation training during medical education: a systematic scoping review protocol	no	LOE included	International studies from all countries and languages are to be included	any language	n/a	n/a	not mentioned		N/A (LOEs are included)	n/a	Switzerland	single
10.1136/bmjopen-2023-078427	Facilitators of and barriers to healthcare providers' adoption of harm reduction in cannabis use: a scoping review protocol	yes	LOE included	. Empirical studies published in French or English	French	French	yes	assumed by authors based on their affiliation		N/A (LOEs are included)	n/a	Canada	single
10.1136/bmjopen-2023-081153	Exploring the landscape of oesophageal discontinuity procedures and creation of cervical oesophagostomy in the modern era: a scoping review protocol	no	can't determine exclusion stage	. Animal models, grey literature, editorials, opinion pieces, protocols and nonEnglish literature will be excluded	n/a	n/a	n/a	n/a		no	n/a	Canada, Saint Kitts and Nevis	multiple
10.1136/bmjopen-2023-074891	Methods and measures to evaluate the impact of participatory model building on public policymakers: a scoping review protocol	no	can't determine exclusion stage	exclusion criteria: Written in a language other than English	n/a	n/a	n/a	n/a		no	n/a	USA, Australia	multiple
10.1136/bmjopen-2023-074894	Exploring Online Health Information Seeking Behaviour (OHISB) among young adults: A scoping review protocol	no	LOE included	Papers written in languages other than English, Norwegian, Swedish or Danish will be excluded.	Norwegian, Swedish, Danish	n/a	n/a	assumed by authors based on their affiliation		N/A (LOEs are included)	n/a	Norway	single
10.1136/bmjopen-2023-082247	Coproduction of accessible digital mental health supports in partnership with young people from marginalised backgrounds: a scoping review protocol	no	exlcuded in initial search	Following a preliminary search to see the volume returned, the following electronic databases will be systematically searched for international literature published in English:	n/a	n/a	n/a	n/a		no	n/a	Ireland, UK	multiple
10.1136/bmjopen-2023-074191	Access to cancer clinical trials for racialised older adults: an equity-focused rapid scoping review protocol	no	exlcuded in initial search	. For the literature search, we will use strategies such as limiting by language to only studies written in English.	n/a	n/a	n/a	n/a		no	n/a	Canada, USA	multiple
10.1136/bmjopen-2023-083188	Machine learning methods, applications and economic analysis to predict heart failure hospitalisation risk: a scoping review protocol	no	excluded during screening search results	exclusion criteria: Studies in languages other than English.	n/a	n/a	n/a	n/a		no	n/a	Portugal	single
10.1136/bmjopen-2023-081937	Undiagnosed and uncontrolled hypertension in rural African adults: a scoping review protocol of primary health care interventions	yes	can't determine exclusion stage	excluded sources: Non-English	n/a	n/a	n/a	n/a		no	n/a	UK, Canada	multiple
10.1136/bmjopen-2023-083181	Linguistically responsive learning and teaching for non-native speakers in undergraduate nursing education: a scoping review protocol	no	LOE included	only English and German articles will be included	German	n/a	n/a	stated that authors have LOE ability		N/A (LOEs are included)	n/a	Germany	single
10.1136/bmjopen-2023-076015	Sexual violence victimisation and response among university students in sub-Saharan Africa: a scoping review protocol	yes	LOE included	The review will be limited to articles and documents published in the English and French languages	French	n/a	n/a	assumed by authors based on their affiliation		N/A (LOEs are included)	n/a	Sweden, Tanzania	multiple
10.1136/bmjopen-2023-083077	Community-based person-centred integrated care (PIC) networks for healthy ageing in place: a scoping review protocol	no	LOE included	This search protocol will be applied to a range of appropriate databases to ensure broad coverage across a full spectrum of academic fields, with no restrictions in language or publication dates	any language	n/a	n/a	not mentioned		N/A (LOEs are included)	n/a	UK	single
10.1136/bmjopen-2023-080644	'Let me recommend… ': use of digital nudges or recommender systems for overweight and obesity prevention-a scoping review protocol	no	LOE included	During the full-text screening, we will exclude studies not published in English or German unless the language expertise is available in the review team.	German	n/a	n/a	stated that authors have LOE ability		N/A (LOEs are included)	n/a	Germany, UK, Netherlands, Spain, Luxembourg	multiple
10.1136/bmjopen-2023-083688	Self-management needs, strategies and support for sickle cell disease in developing countries: a scoping review protocol	yes	excluded during screening search results	Indexed literature published in English from inception to January 2024 will be included	n/a	n/a	n/a	n/a		yes	in limitations box: The review’s reliance on English-language publications may introduce biases, limiting the inclusivity of perspectives from non-English sources and potentially neglecting valuable insights.	Ghana	single
10.1136/bmjopen-2023-075340	Comparison of healthcare quality for uninsured and underinsured children through community health centres in Canada and the USA: a scoping review protocol	yes	LOE included	inclusion criteria: (b) written in the official languages of Canada and the USA (English and/or French);	French	n/a	n/a	stated that authors have LOE ability		N/A (LOEs are included)	n/a	USA, Canada	multiple
10.1136/bmjopen-2023-082903	Frameworks describing the transition to open labour employment for persons with mild and moderate intellectual disability: a scoping review protocol	no	exlcuded in initial search	excluded in attached search strings	n/a	n/a	n/a	n/a		yes	in limitations box: ⇒ The synthesis of data will be limited to studies published in Englis	South Africa	single
10.1136/bmjopen-2023-078712	Practices and outcomes of responsive caregiving on child neurodevelopment and mental health across diverse global populations: a scoping review protocol	no	can't determine exclusion stage	Only peer-reviewed, English-language articles from 1982 to 2022 will be included	n/a	n/a	n/a	n/a		yes	in limitations box: Our study is limited by language bias due to inclusion of publications in English language only, thus incurring a bias that certain studies published in other languages will not be included in our review.	India, Netherlands, Qatar	multiple
10.1136/bmjopen-2023-078479	Engaging people with lived experiences on community advisory boards in community-based participatory research: a scoping review protocol	no	LOE included	In the current review, we plan to update the said review by incorporating published and grey literature between 1990 and 2023 in both English and French	French	n/a	n/a	assumed by authors based on their affiliation		N/A (LOEs are included)	n/a	Canada	single
10.1136/bmjopen-2023-079751	Assessing the health needs of children and young people accessing paediatric hospital services: a scoping review protocol	no	exlcuded in initial search	excluded in attached search strings	n/a	n/a	n/a	n/a		yes	in limitations box: The literature search will be limited to English-only texts due to resource constraints.	UK	single
10.1136/bmjopen-2023-083753	Characteristics of quality improvement interventions to improve physical healthcare in mental health settings: a scoping review protocol	no	exlcuded in initial search	search strategy: The search for eligible studies will focus on peer-reviewed and published articles encompassing quantitative, qualitative and mixed-methods study designs. The language will be limited to English	n/a	n/a	n/a	n/a		yes	in limitations box: the review language will be limited to English.	Australia, New Zealand	multiple
10.1136/bmjopen-2023-080338	Knowledge, practice and attitudes regarding substance use disorder treatment and harm reduction strategies among pharmacists: a scoping review protocol	no	exlcuded in initial search	excluded in attached search strings	n/a	n/a	n/a	n/a		yes	Due to resource and personnel constraints, only literature available in English will be assessed. However, through collaborations with key partners and disseminating our findings, we hope to learn from and reach contexts beyond those that we are able to formally include in our review.	USA	single
10.1136/bmjopen-2023-080298	Inhaled nitric oxide therapy for preterm infants after 7 days of age: a scoping review protocol	yes	LOE included	studies conducted in developed countries and studies written in English or Japanese	Japanese	Japanese	yes	assumed by authors based on their affiliation		N/A (LOEs are included)	n/a	Japan	single
10.1136/bmjopen-2023-075880	Determinants and acceptability of HIV self-testing among vulnerable groups in sub-Saharan Africa: A scoping review protocol	yes	excluded during screening search results	inclusion criteria: The study was published in English between 2010 and 2023	n/a	n/a	n/a	n/a		yes	in limitations box: Language bias as the study will only include studies published in English.	South Africa	single
10.1136/bmjopen-2023-078466	Integration of cervical cancer screening into healthcare facilities in low- and middle-income countries: a scoping review protocol	yes	excluded during screening search results	Articles with non-English language and non-journal articles will be excluded.	n/a	n/a	n/a	n/a		yes	in limitations box: The review will be limited to publications in selected languages, potentially biasing studies published in other languages.	Nigeria, Ethiopia, Australia	multiple
10.1136/bmjopen-2023-083726	Multifaceted pharmacist-led interventions in secondary care settings between countries of various income levels: a scoping review protocol	no	exlcuded in initial search	search strategy - limit (english language)	n/a	n/a	n/a	n/a		yes	Limiting the review to English language only may cause omission of findings from research reported in other languages.	Australia, Sri Lanka, New Zealand	multiple
10.1136/bmjopen-2023-082571	Integrating evidence and causal mapping of help-seeking behaviour of migrant women with postpartum depression in Shanghai, China: a scoping review protocol	yes	LOE included	A bilingual research librarian developed a comprehensive search strategy to retrieve published and unpublished English and Chinese studies	Chinese	Chinese	no	stated that authors have LOE ability		N/A (LOEs are included)	n/a	USA, China	multiple
10.1136/bmjopen-2023-080353	Low-dose aspirin prophylaxis to prevent hypertensive disorders of pregnancy after in vitro fertilisation: a scoping review protocol	no	LOE included	All studies written in English or French will be included.	French	n/a	n/a	assumed by authors based on their affiliation		N/A (LOEs are included)	n/a	Belgium	single
10.1136/bmjopen-2023-074929	Clinical dimensions of people with co-occurring obsessive-compulsive and related disorders and multiple sclerosis: a scoping review protocol	no	excluded during screening search results	Each database was searched from inception to present with no language or study design limitations	n/a	n/a	n/a	n/a		yes	A limitation is the exclusion of articles not available in English.	Canada	single
10.1136/bmjopen-2023-082892	Use of headphones for the delivery of music programs for people with dementia in long-term care homes: a scoping review protocol	no	excluded during screening search results	limiters included in search strategy - no language limiters present	n/a	n/a	n/a	n/a		yes	in limitations box: Literature in languages other than English will not be considered.	Canada, Hong Kong, Korea	multiple
10.1136/bmjopen-2023-078912	Experiences, prevalence and drivers of disrespect and abuse of adolescents during facility-based childbirth in sub-Saharan Africa: a scoping review protocol	yes	exlcuded in initial search	search strategy - limit (english language)	n/a	n/a	n/a	n/a		yes	in limitations box: Only peer-reviewed articles published in English from 2011 to date will be included.	Uganda, South Africa	multiple
10.1136/bmjopen-2023-080132	Digital technologies for health financing in low-income and middle-income countries: a scoping review protocol	yes	LOE included	We restrict our search to documents published in English, French, German or Spanish	French, German, Spanish	n/a	n/a	assumed by authors based on their affiliation		N/A (LOEs are included)	n/a	Germany, UK, Switzerland, Ghana	multiple
10.1136/bmjopen-2023-083364	Reporting quality of published reviews of commercial and publicly available mobile health apps (mHealth app reviews): a scoping review protocol	no	excluded during screening search results	We will only include mHealth app reviews published in English. However, we will separately list articles that were excluded due to language	n/a	n/a	n/a	n/a		yes	Only mHealth app reviews reported in English will be included, meaning some other relevant reviews published in other languages may not be included	UK, New Zealand, USA	multiple
10.1136/bmjopen-2023-081082	Prevalence of mental, behavioural or neurodevelopmental disorders according to the International Classification of Diseases 11: a scoping review protocol	no	LOE included	Sources identified in other languages which require translation for the full-text screening will be translated by state-certified translators.	any language	n/a	n/a	hired translator		N/A (LOEs are included)	n/a	Germany, UK	multiple
10.1136/bmjopen-2023-080208	Clinical decision support system for clinical nurses' decision-making on nurse-to-patient assignment: a scoping review protocol	no	exlcuded in initial search	search strategy - limit (english language)	n/a	n/a	n/a	n/a		no	n/a	Korea	single
10.1136/bmjopen-2023-080659	Intersectoral health interventions to improve the well-being of people living with type 2 diabetes: a scoping review protocol	no	LOE included	will be considered if it is published in English or French language.	French	n/a	n/a	assumed by authors based on their affiliation		N/A (LOEs are included)	n/a	Canada	single
10.1136/bmjopen-2024-085408	Scoping review protocol on the perception and attitude of women on methods for collecting cervicovaginal samples for human papillomavirus testing in sub-Saharan Africa	yes	can't determine exclusion stage	The plan is to systematically search four online databases for articles published in English	n/a	n/a	n/a	n/a		yes	The review will be limited to publications in the English language only, potentially biasing studies published in other languages.	Nigeria	single
10.1136/bmjopen-2024-086164	Antibiotic dispensing practices among informal healthcare providers in low-income and middle-income countries: a scoping review protocol	yes	LOE included	w. In our study, we will use translation software, such as Google Translate or DeepL Translate, to process articles written in languages other than English	any language	n/a	n/a	machine translation		N/A (LOEs are included)	n/a	Ireland, Canada, Nepal, USA, UK, Australia, India	multiple
10.1136/bmjopen-2023-077459	Factors influencing primary care access, utilisation and quality of management for patients living with hypertension in West Africa: a scoping review protocol	yes	LOE included	the review will only include studies in the official languages used in West Africa (English, French, and Portuguese).	French, Portuguese	French, Portuguese	yes	assumed by authors based on their affiliation		N/A (LOEs are included)	n/a	Ghana, UK, Niger, Burkina Faso	multiple
10.1136/bmjopen-2023-080629	Group-format, peer-facilitated mental health promotion interventions for students in higher education settings: a scoping review protocol	no	excluded during screening search results	Non-English-language papers and those published outside of the time period indicated will be excluded.	n/a	n/a	n/a	n/a		yes	in limitations box: The protocol is limited in focusing on Englishlanguage articles.	South Africa	single
10.1136/bmjopen-2023-082757	Strategies to foster community engagement for epidemic and pandemic preparedness and response in sub-Saharan Africa: a scoping review protocol	yes	exlcuded in initial search	search strategy - limit (english language)	n/a	n/a	n/a	n/a		no	n/a	Ghana, Germany	multiple
10.1136/bmjopen-2023-080183	Impact of COVID-19 pandemic on characteristics, extent and trends in child maltreatment in 34 Euro-CAN COST Action countries: a scoping review protocol	yes	LOE included	The review team members are fluent in English, German, French, Turkish, Greek, Russian and Lithuanian languages and therefore papers published in these languages will be included in the review	German, French, Turkish, Greek, Russian, Lithuanian	n/a	n/a	stated that authors have LOE ability	collaboration with other researchers	N/A (LOEs are included)	n/a	UK, France, Austria, Malta, Lithuania	multiple
10.1136/bmjopen-2023-081360	Exploring the research needs, barriers and facilitators to the collection of biological data in adolescence for mental health research: a scoping review protocol paper	no	can't determine exclusion stage	Exclusion criteria: – Papers not written in the English language.	n/a	n/a	n/a	n/a		yes	in limitations box: The search is limited to work published in the English language which may exclude some relevant publications.	UK	single
10.1136/bmjopen-2023-083724	Facilitators, barriers and impacts to implementing dementia care training for staff in long-term care settings by using fully immersive virtual reality: a scoping review protocol	no	LOE included	Only full-text articles in English and Chinese will undergo full-text screening due to the language proficiency of the team members	Chinese	n/a	n/a	stated that authors have LOE ability		N/A (LOEs are included)	n/a	Canada	single
10.1136/bmjopen-2023-077961	Evaluations of virtual exercise programmes for adults with mobility limitations: a scoping review protocol incorporating an equity lens to inform the development of strategies to optimise participation of under-represented groups	no	LOE included	Throughout the data charting process, we will use Google Translate for abstracting data from non-English-language studies75 and contact corresponding authors to confirm unclear information relevant to the review.	any language	n/a	n/a	machine translation	collaboration with other researchers	N/A (LOEs are included)	n/a	Canada	single
10.1136/bmjopen-2023-082555	Factors influencing the outcomes of non-pharmacological interventions for managing fatigue across the lifespan of people living with musculoskeletal (MSK) conditions: a scoping review protocol	no	can't determine exclusion stage	Only evidence available in English will be reviewed	n/a	n/a	n/a	n/a		yes	in limitations box: Only evidence available in English will be reviewed.	UK, Portugal	multiple
10.1136/bmjopen-2023-079854	Towards integrated mental health services in low-income and middle-income countries: organisation of primary healthcare providers - a scoping review protocol	yes	excluded during screening search results	limiters included in search strategy - no language limiters present	n/a	n/a	n/a	n/a		yes	in limitations box: The review will only include literature published in English.	South Africa	single
10.1136/bmjopen-2023-079071	Evolution of the data and methods in real-world COVID-19 vaccine effectiveness studies on mortality: a scoping review protocol	no	LOE never addressed	n/a	n/a	n/a	n/a	n/a		no	n/a	Australia, USA	multiple
10.1136/bmjopen-2023-074443	Disruption of diabetes and hypertension care during the COVID-19 pandemic and recovery approaches in the Latin America and Caribbean region: a scoping review protocol	yes	LOE included	d. Literature will be considered if published in English, Spanish or Portuguese	Portuguese, Spanish	n/a	n/a	assumed by authors based on their affiliation		N/A (LOEs are included)	n/a	Ireland, Germany, USA, Mexico	multiple
10.1136/bmjopen-2023-076941	Identifying globally relevant learnings from Africa's challenges and solutions to climate change and air pollution-related health impacts: a data science scoping review protocol	yes	LOE included	No content will be excluded from the grey literature category, regardless of publication date, language	any language	n/a	n/a	not mentioned		N/A (LOEs are included)	n/a	South Africa, Gambia, Uganda, USA, Servia, Kenya, Ghana, Nigeria, UK, Senegal, Niger, Ethiopia	multiple
10.1136/bmjopen-2023-078188	Examining behaviour change techniques (BCTs) in technology-based interventions for enhancing social participation in people with mild cognitive impairment (MCI) or dementia: a scoping review protocol	no	can't determine exclusion stage	To guarantee the inclusion of timely research, this review will exclusively analyse peer-reviewed journal papers published in English over the last decade (2013–2023)	n/a	n/a	n/a	n/a		yes	Possibly, relevant findings from articles written in other languages must be excluded, as this review will only consider papers written in English.	Australia, China	multiple
10.1136/bmjopen-2023-079393	Quality of life, functioning and participation of adult patients with an amputation following complex regional pain syndrome I or brachial plexus injury: a scoping review protocol	no	LOE included	d should be written in English, German or Dutch.	German, Dutch	n/a	n/a	assumed by authors based on their affiliation		N/A (LOEs are included)	n/a	Netherlands	single
10.1136/bmjopen-2023-078508	Facilitators and barriers of digital health technologies implementation in hospital settings in lower-income and middle-income countries since the COVID-19 pandemic: a scoping review protocol	yes	exlcuded in initial search	search strategy - limit (english language)	n/a	n/a	n/a	n/a		yes	The search strategy includes only English-written articles, potentially missing relevant publications in native languages of certain countries	Malaysia, UK	multiple
10.1136/bmjpo-2024-002672	Paediatric out-of-hospital clinical deterioration: a mixed-methods scoping review protocol	no	can't determine exclusion stage	search strategy: Studies that were published in the English language only will be included.	n/a	n/a	n/a	n/a		no	n/a	UK, Saudi Arabia	multiple
10.12968/bjon.2023.0283	Randomised controlled trials in vascular access devices in emergency departments: a scoping review protocol	no	LOE included	published in English and Chinese in peer-reviewed journals within the past decade, will be included	Chinese	n/a	n/a	stated that authors have LOE ability		N/A (LOEs are included)	n/a	Australia	single
10.1002/cl2.1392	PROTOCOL: Learner-educator co-creation of student assessment in health professional education courses: A scoping review protocol	no	LOE included	tudies published in any language will be included	any language	n/a	n/a	not mentioned		N/A (LOEs are included)	n/a	Canada	single
10.36834/cmej.78911	Educational approaches for social accountability in health professions training: a scoping review protocol	no	LOE never addressed	n/a	n/a	n/a	n/a	n/a		no	n/a	Canada, New Zealand	multiple
10.1111/cea.14493	A scoping review protocol for evaluating cost questionnaires aimed at measuring the household financial burden of food allergy	no	LOE included	articles included will be limited tothose published in languages spoken by the research team, namelyEnglish, Filipino, Finnish, French, German, Hebrew, Hindi, Italian,Korean, Mandarin, Spanish and Swedish.	Filipino, Finnish, Franch, German, Hebrew, Hindi, Italian, Korean, Mandarin, Spanish, Swedish	n/a	n/a	stated that authors have LOE ability		N/A (LOEs are included)	n/a	Canada, Australia, USA, Finland, Italy, Sweden	multiple
10.1177/20552076241249271	Understanding the role and impact of electronic health records in labor and delivery nursing practice: A scoping review protocol	yes	exlcuded in initial search	search strategy - limit (english language)	n/a	n/a	n/a	n/a		yes	Limiting sources to only English-language documents may impair the comprehensiveness of the results.	Canada	single
10.1080/17483107.2024.2319278	Wheelchair outcome measurement instruments for children: a scoping review protocol	no	excluded during screening search results	Furthermore, the review only included studies in theEnglish language	n/a	n/a	n/a	n/a		yes	Furthermore, the review only included studies in theEnglish language and did not consider grey literature, potentiallyexcluding valuable assessment instruments developed in otherlanguages and contexts.	Brazil	single
10.3389/fpubh.2023.1217773	Physical literacy in older adults: a scoping review protocol	no	LOE included	All types of studies published since 2001 in English, Spanish, and Portuguese	Spanish, Portuguese	n/a	n/a	assumed by authors based on their affiliation		N/A (LOEs are included)	n/a	Spain, Portugal, Chile	multiple
10.1002/hsr2.1848	Exploring the relationship between falls, fall-related psychological concerns, and personality traits in adults: A scoping review protocol	no	exlcuded in initial search	search strategy - limit (english language)	n/a	n/a	n/a	n/a		no	n/a	Canada, UK, USA, Nigeria	multiple
10.1080/22423982.2024.2343144	Programs supporting incarcerated and previously incarcerated indigenous peoples: a scoping review protocol	yes	can't determine exclusion stage	exclusion criteria: not available in english	n/a	n/a	n/a	n/a		no	n/a	Canada	single
10.3390/ijerph21050518	Surveillance of Occupational Exposure to Volatile Organic Compounds at Gas Stations: A Scoping Review Protocol	no	LOE included	Initial searches were conducted in English on PubMed using Medical Subject Headings (MeSH) and in Portuguese using Health Sciences Descriptors (DeCS)	Portuguese	Portuguese	no	assumed by authors based on their affiliation		N/A (LOEs are included)	n/a	Brazil	single
10.1111/1460-6984.13029	Dysphagia therapy in adults with a tracheostomy: A scoping review protocol	no	excluded during screening search results	Where a full-text article cannot be obtained usinguniversity access, the first author will be contacted.If no English copy is made available prior to finalanalysis, then the paper will be excluded.	n/a	n/a	n/a	n/a		yes	Limitations to this protocol include the exclusion of non-English studies heightening the potential for language andcultural bias which will contribute to the anticipated lim-ited studies included in the final study.	England	single
10.1515/ijnes-2023-0058	Formal nursing focused academic practice partnerships for advancing nursing research and scholarship: a scoping review protocol	no	can't determine exclusion stage	Evidence will be eligible for inclusion if published in English, within the last 10 years	n/a	n/a	n/a	n/a		yes	The potential to omit relevant studies is a commonly reported limitation of scoping reviews and is attributable to database selection, time constraints, and exclusion of sources not published in English, as noted by Pham et al. [33]. Our scoping review is susceptible to each of these issues however if they occur, they will be identified in the scoping review discussion	Canada	single
10.1097/SP9.0000000000000022	Challenges during implant-assisted prosthetic rehabilitation in fibula reconstructed jaws and its management: a scoping review protocol	no	can't determine exclusion stage	The flowing publications will be excluded from the review: 1. Publications not in the English language	n/a	n/a	n/a	n/a		no	n/a	India	single
10.1111/jep.14075	Methods and approaches for developing plain language versions of guidelines recommendations: Scoping review protocol	no	LOE included	with no language and date limitations	any language	n/a	n/a	not mentioned		N/A (LOEs are included)	n/a	Czech Republic	single
10.4103/jfmpc.jfmpc_1674_22	Perception, practices and understanding of teenage pregnancy among the adolescent girls in India: A scoping review protocol	yes	excluded during screening search results	full search strategy provided - no english limitation	n/a	n/a	n/a	n/a		yes	This study will be limited to English, which may cause some of the important studies published in other languages to be missed out.	India	single
10.11124/JBIES-23-00100	Treatment outcomes in maxillofacial rehabilitation: a scoping review protocol	no	LOE included	Articles in languages other than English will be translated using DeepL	any language	n/a	n/a	machine translation		N/A (LOEs are included)	n/a	India, Canada	multiple
10.11124/JBIES-23-00204	Political economy analysis of health: a scoping review protocol	no	LOE included	Articles in other languages will be translated into English using DeepL software (	any language	n/a	n/a	machine translation		N/A (LOEs are included)	n/a	India, UK, Australia	multiple
10.11124/JBIES-22-00446	Stroke prevention strategies in Africa: a scoping review protocol	yes	LOE included	There will be no language restrictions on the articles included in the study.	any language	n/a	n/a	stated that authors have LOE ability		N/A (LOEs are included)	n/a	South Africa	single
10.11124/JBIES-23-00445	Validated geographic search filters for bibliographic databases: a scoping review protocol	no	LOE included	Reports published in any language and from database inception to the present will be considered for inclusion.	any language	n/a	n/a	stated that authors have LOE ability	machine translation	N/A (LOEs are included)	n/a	Germany, Switzerland, UK	multiple
10.11124/JBIES-23-00390	Monitoring performance of clinical artificial intelligence: a scoping review protocol	no	LOE included	Sources in any language will be included.	any language	n/a	n/a	assumed by authors based on their affiliation	machine translation	N/A (LOEs are included)	n/a	Denmark	single
10.11124/JBIES-23-00169	Reproductive justice in pediatric health care: a scoping review protocol	no	excluded during screening search results	The full scoping review will provide a citation list of potentially relevant studies published in languages other than English	n/a	n/a	n/a	n/a		no	n/a	USA	single
10.11124/JBIES-23-00143	Methodological approaches in graded dental ceramics: a scoping review protocol	no	excluded during screening search results	full search strategy provided - no english limitation	n/a	n/a	n/a	n/a		no	n/a	India, USA	multiple
10.11124/JBIES-23-00226	Global status of chiropractic education research: a scoping review protocol	no	LOE included	Publications in any language will be considered, as the context for this scoping review is global.	any language	n/a	n/a	hired translator	stated that authors have LOE ability	N/A (LOEs are included)	n/a	USA, Brazil, South Africa, Malaysia	multiple
10.11124/JBIES-23-00252	Understanding family-centered care in the NICU: a scoping review protocol	no	exlcuded in initial search	search strategy - limit (english language)	n/a	n/a	n/a	n/a		no	n/a	USA	single
10.11124/JBIES-23-00129	Pharmacy practice and First Peoples health equity: a scoping review protocol	no	LOE included	As this is a global review, there will be no language limit, with translation services to be accessed	any language	n/a	n/a	machine translation		N/A (LOEs are included)	n/a	Australia	single
10.11124/JBIES-22-00461	Early rehabilitation after spinal cord injury: a scoping review protocol	no	LOE included	Papers published in any language will be included	any language	n/a	n/a	stated that authors have LOE ability	machine translation	N/A (LOEs are included)	n/a	France	single
10.11124/JBIES-23-00170	Counselor bias and contraceptive counseling for women: a scoping review protocol	no	excluded during screening search results	Studies published in English will be included, as the authors do not have access to translation services. However, the search will not be restricted to English.	n/a	n/a	n/a	n/a		no	n/a	USA	single
10.11124/JBIES-23-00406	Deprescribing for older adults during acute care admission: a scoping review protocol	no	LOE included	here will be no exclusion of documents in languages other than English.	any language	n/a	n/a	machine translation	collaboration with other researchers	N/A (LOEs are included)	n/a	Canada	single
10.11124/JBIES-23-00061	Use of diabetes technologies in the primary school environment: a scoping review protocol	no	LOE included	There will be no language or date limitations.	any language	n/a	n/a	hired translator	machine translation	N/A (LOEs are included)	n/a	Ireland	single
10.11124/JBIES-23-00281	Extent, range, and nature of studies examining sleep in nurses: a scoping review protocol	no	exlcuded in initial search	search strategy - limit (english language)	n/a	n/a	n/a	n/a		no	n/a	Australia	single
10.11124/JBIES-23-00430	Bayesian approach for meta-analyses in biomedical research: a scoping review protocol	no	can't determine exclusion stage	The search will be limited to studies published in the English language from January 1, 2016, to the present,	n/a	n/a	n/a	n/a		no	n/a	Swizterland, Italy, UK, India, Australia	multiple
10.11124/JBIES-23-00208	Transformative engagement with community music-making for older adults: a scoping review protocol	no	excluded during screening search results	At the full-text review stage, only studies published in English will be considered.	n/a	n/a	n/a	n/a		no	n/a	Australia	single
10.11124/JBIES-23-00404	Protocols for breaking bad news in health care: a scoping review protocol	no	LOE included	Sources published in English, Portuguese, and Spanish will be included.	Spanish, Portuguese	n/a	n/a	assumed by authors based on their affiliation		N/A (LOEs are included)	n/a	Portugal	single
10.11124/JBIES-23-00330	Ethical issues when conducting health research with military personnel: a scoping review protocol	no	LOE included	Sources of evidence published in any language will be included	any language	n/a	n/a	machine translation		N/A (LOEs are included)	n/a	Australia	single
10.11124/JBIES-23-00277	Definitions and measures of long COVID fatigue in adults: a scoping review protocol	no	excluded during screening search results	asons for exclusion of full text papers will be recorded and reported. All papers in languages other than English will be excluded at this stage	n/a	n/a	n/a	n/a		no	n/a	UK	single
10.11124/JBIES-23-00247	Global pharmaceutical care approaches to autism spectrum disorder: a scoping review protocol	no	LOE included	Studies in languages other than English that can be translated using Google Translate to a point where information relevant to the review can be extracted will be included.	any language	n/a	n/a	machine translation		N/A (LOEs are included)	n/a	South Africa	single
10.11124/JBIES-22-00415	Oral health care and living environment for older people: a scoping review protocol	no	LOE included	There will be no restrictions on language, publication date, or study designs.	any language	n/a	n/a	hired translator	assumed by authors based on their affiliation	N/A (LOEs are included)	n/a	Canada	single
10.11124/JBIES-23-00013	Physical activity and endogenous pain modulation in older people: a scoping review protocol	no	LOE included	Any potential sources that are in a language other than English will be initially translated through Google Translate and, if deemed to meet the inclusion criteria, the full text will be professionally translated.	any language	n/a	n/a	hired translator	machine translation	N/A (LOEs are included)	n/a	Swizterland	single
10.11124/JBIES-23-00316	Tools to assess the risk of bias of evidence syntheses: a scoping review protocol	no	LOE included	There will be no exclusions based on the date published, language, or publication status	any language	n/a	n/a	machine translation		N/A (LOEs are included)	n/a	Australia	single
10.11124/JBIES-23-00205	Stress interventions for immigrant parents in the United States: a scoping review protocol	yes	excluded during screening search results	full search strategy provided - no english limitation	n/a	n/a	n/a	n/a		no	n/a	Canada, USA	multiple
10.11124/JBIES-23-00464	Health net-outcome objectives and approaches for spatial planning and development: a scoping review protocol	no	LOE included	articles published in any language from database inception to the present will be included	any language	n/a	n/a	machine translation	hired translator	N/A (LOEs are included)	n/a	UK	single
10.11124/JBIES-23-00285	Education and training programs for health professionals' competence in virtual consultations: a scoping review protocol	no	LOE included	Studies written in English, German, Danish, Swedish, and Norwegian will be considered	German, Danish, Swedish, Norwegian	n/a	n/a	stated that authors have LOE ability	hired translator	N/A (LOEs are included)	n/a	Denmark	single
10.11124/JBIES-23-00312	Using theater as an innovative knowledge translation approach for health research: a scoping review protocol	no	LOE included	Sources published in English and French will be included	French	n/a	n/a	stated that authors have LOE ability		N/A (LOEs are included)	n/a	Canada	single
10.11124/JBIES-23-00393	Occupational therapy assessments and interventions for patients with ankylosing spondylitis: a scoping review protocol	no	LOE included	The review will include studies published in any language	any language	n/a	n/a	machine translation	hired translator	N/A (LOEs are included)	n/a	USA	single
10.11124/JBIES-23-00127	Wound-healing properties of Stryphnodendron adstringens (barbatimão) in skin and mucosa injuries: a scoping review protocol	no	LOE included	There will be no date or language limitations on the articles	any language	n/a	n/a	machine translation	stated that authors have LOE ability	N/A (LOEs are included)	n/a	Brazil, USA	multiple
10.11124/JBIES-23-00343	Exploring approaches to contemporary clinical incident analysis methods within acute care settings: a scoping review protocol	no	LOE included	Articles published in any language will be considered for inclusion	any language	n/a	n/a	machine translation		N/A (LOEs are included)	n/a	Australia, China	multiple
10.11124/JBIES-23-00317	Views of general practice staff on sharing general practice data for research: a scoping review protocol	no	LOE included	Studies and other evidence sources published in any language will be included	any language	n/a	n/a	machine translation		N/A (LOEs are included)	n/a	Australia	single
10.11124/JBIES-23-00186	Support and services available to at-risk mothers and their children in maternity residences: a scoping review protocol	yes	LOE included	Studies published in English or French will be considered	French	n/a	n/a	stated that authors have LOE ability		N/A (LOEs are included)	n/a	Canada	single
10.11124/JBIES-23-00098	Medicine communication between Aboriginal and Torres Strait Islander peoples and health professionals: a scoping review protocol	yes	exlcuded in initial search	Only studies published in English will be included	n/a	n/a	n/a	n/a		no	n/a	Australia	single
10.11124/JBIES-23-00350	Supporting breastfeeding for women with low education levels, psychosocial problems, and/or socioeconomic constraints: a scoping review protocol	no	LOE included	We will include publications in English, Swedish, Norwegian, Danish, German, Bulgarian, Arabic, and Spanish, published from 1991 until the present	Swedish, Norwegian, Danish, German, Bulgarian, Arabic, Spanish	n/a	n/a	stated that authors have LOE ability		N/A (LOEs are included)	n/a	Denmark	single
10.11124/JBIES-23-00045	Information needs of stroke survivors and their family members regarding post-stroke cognition: a scoping review protocol	no	exlcuded in initial search	The search strategy will be limited to articles published in English	n/a	n/a	n/a	n/a		no	n/a	UK	single
10.11124/JBIES-23-00039	Use of administrative claims data in observational studies of antirheumatic medication effects on pregnancy outcomes: a scoping review protocol	no	LOE included	Studies published in any language will be included and, where required, translated using Google Translate.	any language	n/a	n/a	machine translation		N/A (LOEs are included)	n/a	Canada	single
10.11124/JBIES-23-00296	Colorectal cancer outcomes among Hispanic/Latino patients in the United States: a scoping review protocol	yes	exlcuded in initial search	search strategy - limit (english language)	n/a	n/a	n/a	n/a		no	n/a	USA	single
10.11124/JBIES-23-00079	Wearable technology use in long-term care facilities for older adults: a scoping review protocol	no	LOE included	There will be no language limits in this literature search	any language	n/a	n/a	not mentioned		N/A (LOEs are included)	n/a	Italy	single
10.11124/JBIES-23-00133	Nursing-sensitive outcomes for the provision of pain management in pediatric populations with intellectual disabilities: a scoping review protocol	no	can't determine exclusion stage	Only studies published in English will be considered.	n/a	n/a	n/a	n/a		no	n/a	Canada	single
10.11124/JBIES-22-00278	Barriers and facilitators for engaging in the practice of medical assistance in dying among providers in Canada: a scoping review protocol	yes	LOE included	The scoping review will consider studies published in French and English	French	French	yes	stated that authors have LOE ability		N/A (LOEs are included)	n/a	Canada	single
10.11124/JBIES-23-00212	Quality indicators to monitor the quality and safety of care for older people: a scoping review protocol	no	exlcuded in initial search	search strategy - limit (english language)	n/a	n/a	n/a	n/a		no	n/a	Australia	single
10.11124/JBIES-23-00327	Pedagogical and teaching strategies used to teach writing to pre-licensure students enrolled in health professional programs: a scoping review protocol	no	LOE included	Papers published from 2010 onward in English and in French will be included	French	n/a	n/a	stated that authors have LOE ability		N/A (LOEs are included)	n/a	Canada	single
10.11124/JBIES-23-00130	Models of palliative care for under-served populations in high-income countries: a scoping review protocol	yes	LOE included	For articles published in a language other than English that the reviewers cannot readily translate, Google Translate will be used to translate titles and abstracts in the first instance and the full text, thereafter, as required.	any language	n/a	n/a	machine translation		N/A (LOEs are included)	n/a	Australia	single
10.11124/JBIES-23-00136	Reporting and analysis of process-of-care time measures in clinical trials for hyperacute stroke interventions: a scoping review protocol	no	LOE included	Online translating software will be utilized for studies that are published in languages other than English	any language	n/a	n/a	machine translation		N/A (LOEs are included)	n/a	France, Australia	multiple
10.11124/JBIES-23-00491	Participatory research in mental health care services in low- and middle-income countries: a scoping review protocol	yes	LOE included	If necessary, relevant papers in other languages will be translated by colleagues and associates who are native speakers	any language	n/a	n/a	stated that authors have LOE ability	collaboration with other researchers	N/A (LOEs are included)	n/a	India	single
10.11124/JBIES-23-00415	Mapping simulation-based activities for health professionals in rural and remote contexts in high-income countries: a scoping review protocol	yes	LOE included	The abstracts of articles that are published in languages other than English will be translated using online translation software. If the article appears to meet eligibility criteria, a translation of the full-text will be sought or commissioned for review in the full-text screening of articles	any language	n/a	n/a	machine translation	hired translator	N/A (LOEs are included)	n/a	Australia	single
10.11124/JBIES-23-00223	Development and delivery of justice, equity, diversity, inclusion, and anti-oppression concepts in entry-level health professional education: a scoping review protocol	no	exlcuded in initial search	Database searches will be limited to: English language and the year 2015 to present	n/a	n/a	n/a	n/a		yes	The research team recognizes the limitations of only including studies available in English, and the final review will report the number of studies excluded based on language limits	Canada	single
10.11124/JBIES-23-00299	Characteristics, enablers, and barriers to the community health and wellbeing assessment component of the health promotion practice cycle: a scoping review protocol	no	excluded during screening search results	Publications in languages other than English will be included in the search but not considered in the scoping review as the resources for translation services are not available	n/a	n/a	n/a	n/a		no	n/a	Australia, Qatar	multiple
10.11124/JBIES-23-00074	Models of care and the advanced practice nurse role in caring for children and adolescents with a cancer predisposition syndrome: a scoping review protocol	no	excluded during screening search results	Any sources in languages other than English that are excluded will be reported in the review.	n/a	n/a	n/a	n/a		no	n/a	Australia	single
10.11124/JBIES-23-00176	Occupational therapy scope of practice in the rehabilitation of adults experiencing persistent post-concussion symptoms following traumatic brain injury: a scoping review protocol	no	exlcuded in initial search	search strategy - limit (english language)	n/a	n/a	n/a	n/a		no	n/a	Australia	single
10.11124/JBIES-23-00048	Characteristics of breastfeeding newborns in the first month of life with in utero selective serotonin reuptake inhibitor medication exposure: a scoping review protocol	no	LOE included	For non-English articles, members of the JBI Collaboration will be contacted for assistance with the title and abstract screening and data extraction as needed	any language	n/a	n/a		collaboration with other researchers	N/A (LOEs are included)	n/a	Canada	single
10.11124/JBIES-23-00321	Biopsychosocial risk factors for intimate partner violence perpetration and victimization in adolescents and adults reported after the COVID-19 pandemic onset: a scoping review protocol	no	exlcuded in initial search	search strategy - limit (english language)	n/a	n/a	n/a	n/a		no	n/a	Canada	single
10.5867/medwave.2024.04.2802	International migration, food insecurity, and mental health: A scoping review protocol	no	LOE included	A search of scientific literature in English, Spanish, French, Italian, and Portuguese published since 2013 will be performed	Spanish, French, Italian, Portuguese	n/a	n/a	assumed by authors based on their affiliation		N/A (LOEs are included)	n/a	Chile, UK	multiple
10.3390/mps7010004	A Scoping Review Protocol of Social Determinants of HIV/TB Coinfections in Sub-Saharan Africa	yes	exlcuded in initial search	search strategy - limit (english language)	n/a	n/a	n/a	n/a		yes	in limitations section: The review will only include studies published in English, which may exclude relevant studies published in other languages.	South Africa	single
10.3390/nursrep14020051	Synbiotics in Oncology: A Scoping Review Protocol on Their Impact and Outcomes in Cancer Care	no	LOE included	The research will not be limited to any language to find all the relevant publications	any language	n/a	n/a	not mentioned		N/A (LOEs are included)	n/a	Italy	single
10.3390/nursrep14020057	Nurses' Roles in Caring for Older People in Domiciliary Settings: A Scoping Review Protocol	no	LOE included	No language restrictions will be applied.	any language	n/a	n/a	not mentioned		N/A (LOEs are included)	n/a	Italy	single
10.1371/journal.pone.0298882	Transition into distance education: A scoping review protocol	no	LOE included	We performed this process in both German and English	German	German	yes	stated that authors have LOE ability		N/A (LOEs are included)	n/a	German	single
10.1371/journal.pone.0297949	Examining allergy related diseases in Africa: A scoping review protocol	yes	LOE included	literature published from 2003 to 2023 in any language	any language	n/a	n/a	not mentioned		N/A (LOEs are included)	n/a	USA	single
10.1371/journal.pone.0299124	Equity and gender mainstreaming in public policy: A scoping review protocol	no	exlcuded in initial search	search strategy - limit (english language)	n/a	n/a	n/a	n/a		yes	This study is limited by the restriction to English-language results. Excluding other languages may exclude results that would be germane to our study.	Canada, USA, Norway	multiple
10.1371/journal.pone.0308479	The radiation protection behavior of medical workers: A scoping review protocol	no	LOE included	Only studies published in English or Chinese after 2010 will be considered in this review	Chinese	n/a	n/a	assumed by authors based on their affiliation		N/A (LOEs are included)	n/a	China	single
10.1371/journal.pone.0297535	Social prescribing for children and youth: A scoping review protocol	no	LOE included	review of the evidence that is not solely focused on mental health or restricted by language	any language	n/a	n/a	machine translation		N/A (LOEs are included)	n/a	Canada	single
10.1371/journal.pone.0295449	Factors associated with memory of informal caregivers: A scoping review protocol	no	LOE never addressed				n/a	n/a		no		USA	single
10.1371/journal.pone.0296522	Engagement in meaningful activities post suicide loss: A scoping review protocol	no	exlcuded in initial search	search strategy - limit (english language)	n/a	n/a	n/a	n/a		yes	This may also exclude relevant articles published in other languages and may miss relevant information found within other types of evidence.	Canada	single
10.1371/journal.pone.0297908	Adverse events associated with the delivery of telerehabilitation: A scoping review protocol	no	exlcuded in initial search	search strategy - limit (english language)	n/a	n/a	n/a	n/a		yes	Excluding studies not published in the English language may reduce our understanding of telerehabilitation-related adverse events in limited resource countries.	Canada, Philippines	multiple
10.1371/journal.pone.0299991	Comfort food concepts and contexts in which they are used: A scoping review protocol	no	LOE included	without restriction on language or year of publication will be included	any language	n/a	n/a	not mentioned		N/A (LOEs are included)	n/a	Brazil	single
10.1371/journal.pone.0306776	Unveiling the impact of community knowledge in malaria programmes: A scoping review protocol	yes	can't determine exclusion stage	inclusion: English language publication	n/a	n/a	n/a	n/a		yes	Additionally, our decision to exclusively consider English-language texts may constrain the review’s scope, possibly excluding relevant literature published in languages other than English.	Malaysia	single
10.1371/journal.pone.0302175	Exploring the inequalities experienced by health and care workforce and their bases - A scoping review protocol	no	can't determine exclusion stage	All published research articles in English language will be included	n/a	n/a	n/a	n/a		yes	articles of interest published in other languages will be missing in this review, especially those from countries in East Asia and Europe.	UK	single
10.1371/journal.pone.0303799	Exploring power and power sharing in participatory health research partnerships: A scoping review protocol	no	exlcuded in initial search	As the reviewers only speak English, studies in languages other than English will be excluded.	n/a	n/a	n/a	n/a		no	n/a	Ireland, USA	multiple
10.1371/journal.pone.0298927	Dyadic care to improve postnatal outcomes of birthing people and their infants: A scoping review protocol	no	LOE included	Studies published in English and Spanish will be included	Spanish	n/a	n/a	stated that authors have LOE ability		N/A (LOEs are included)	n/a	USA	single
10.1371/journal.pone.0307491	Investigating the impact of psychedelic drugs on social cognition defects: A scoping review protocol	no	excluded during screening search results	full search strategy provided - no english limitation	n/a	n/a	n/a	n/a		no	n/a	Canada	single
10.1371/journal.pone.0303989	DNA alterations in ovarian adult granulosa cell tumours: A scoping review protocol	no	LOE included	There will be no language or publication date restrictions, and all studies matching our criteria published up until the search date will be considered	any language	n/a	n/a	not mentioned		N/A (LOEs are included)	n/a	Denmark	single
10.1371/journal.pone.0296518	Pain experiences of marginalized children in the emergency department: A scoping review protocol	yes	LOE never addressed				n/a	n/a		no		Canada	single
10.1371/journal.pone.0298728	Boardgames as an innovative approach to promote life skills and well-being among inmates: A scoping review protocol	no	LOE included	studies published in Italian, English, or Spanish	Italian, Spanish	n/a	n/a	assumed by authors based on their affiliation		N/A (LOEs are included)	n/a	Italy,	single
10.1371/journal.pone.0287270	Ethical considerations related to drone use for environment and health research: A scoping review protocol	no	LOE included	All non-English records will be reviewed by research team members with reading literacy in several languages; Dutch, English, French, German, Spanish, Portuguese or translated (using Google translate). In cases where this is not sufficient, the authors will reach out to their extended research networks.	all languages	n/a	n/a	stated that authors have LOE ability	collaboration with other researchers	N/A (LOEs are included)	n/a	UK, Brazil, Spain, Colombia, Peru	multiple
10.1371/journal.pone.0306980	Identification of unmet palliative care needs of nursing home residents: A scoping review protocol	no	LOE included	No limit will be applied on the year of publication or language	all languages	n/a	n/a	not mentioned		N/A (LOEs are included)	n/a	Ireland	single
10.1371/journal.pone.0308754	Political factors and arrangements influencing primary health care financing and resource allocation: A scoping review protocol	no	LOE included	The review will include peer-reviewed papers in Portuguese, English or Spanish	Portuguese, Spanish	n/a	n/a	assumed by authors based on their affiliation		N/A (LOEs are included)	n/a	Brazil	single
10.1371/journal.pone.0306438	Multidisciplinary understanding of modifiable physical disability risk factors for health professionals: A scoping review protocol	no	can't determine exclusion stage	. Eligibility for inclusion include peer-reviewed primary research published in the English language	n/a	n/a	n/a	n/a		no	n/a	USA	single
10.1371/journal.pone.0299121	How current law and policy supports providers of NHS healthcare in England to respond to patient harm: A scoping review protocol	yes	excluded during screening search results	full search strategy provided - no english limitation	n/a	n/a	n/a	n/a		no	n/a	UK	single
10.1371/journal.pone.0304109	Understanding the log file data from educational and psychological computer-based testing: A scoping review protocol	no	exlcuded in initial search	search strategy - limit (english language)	n/a	n/a	n/a	n/a		no	n/a	Canada	single
10.1371/journal.pone.0287872	Feeding and swallowing outcomes of children receiving long-term ventilation: A scoping review protocol	no	excluded during screening search results	full search strategy provided - no english limitation	n/a	n/a	n/a	n/a		no	n/a	UK, Australia, US, Scotland	multiple
10.1371/journal.pone.0301886	The role of sociodemographic factors on the acceptability of digital mental health care: A scoping review protocol	no	LOE included	only materials available in French and English will be included in the proposed scoping review	French	n/a	n/a	assumed by authors based on their affiliation		N/A (LOEs are included)	n/a	Canada	single
10.1371/journal.pone.0301668	Rehabilitation interventions delivered via telehealth to support self-management of rheumatic and musculoskeletal diseases: A scoping review protocol	no	exlcuded in initial search	Articles in English language only will be included to facilitate the abstract review.	n/a	n/a	n/a	n/a		yes	it is possible that some articles may be missed as the grey literature and articles published in a language other than English, will not be reviewed	UK	single
10.1371/journal.pone.0298246	Mapping evidence on the distribution of uterine fibroids in sub-Saharan Africa: A scoping review protocol	yes	can't determine exclusion stage	All Studies published between the years 2000 to 2023, published in English and any other language with an English version will be included in the study.	n/a	n/a	n/a	n/a		yes	Another limitation could be the inclusion criteria of research articles that have an English version, this could limit access to research articles on the subject that are published in other languages	South Africa	single
10.1371/journal.pone.0298551	Web-based program for sexual and reproductive health education of immigrant women: A scoping review protocol	no	excluded during screening search results	Search strategies will be tailored to each database included, and reference lists of all included articles in other languages will be screened for further research	n/a	n/a	n/a	n/a		no	n/a	Korea	single
10.1371/journal.pone.0296650	Current approaches addressing oral health practitioners' responsiveness to child abuse and neglect: A scoping review protocol	no	can't determine exclusion stage	Articles published only in English will be considered due to expertise and financial resource limitations.	n/a	n/a	n/a	n/a		no	n/a	New Zealand	single
10.1371/journal.pone.0306225	Age-related experiences of diverse older women living with HIV: A scoping review protocol informed by intersectionality	no	excluded during screening search results	full search strategy provided - no english limitation	n/a	n/a	n/a	n/a		yes	However, the review is limited by its inclusion of only English-language peer-reviewed articles. Despite efforts to include a diverse range of literature, some experiences of older women living with HIV, particularly those from underrepresented backgrounds, may not be adequately addressed in the existing English-language peer-reviewed literature. This constraint may introduce a language bias, pot…	Canada	single
10.1371/journal.pone.0291839	Nurturing care practices for children with developmental disabilities in sub-Saharan Africa: A scoping review protocol	yes	can't determine exclusion stage	hey must be published in the English language	n/a	n/a	n/a	n/a		yes	The review is also limited to the English language, which may bias the evidence.	Kenya, UK	multiple
10.1371/journal.pone.0304787	The impact of perinatal maternal stress on the maternal and infant gut and human milk microbiomes: A scoping review protocol	no	excluded during screening search results	The review will restrict analysis to English articles, however initial searches will include all languages to determine the number if any in other languages to avoid bias.	n/a	n/a	n/a	n/a		no	n/a	Ireland	single
10.1371/journal.pone.0298024	Gender-based stigma and the prevention and treatment of HIV/AIDS among older women: A scoping review protocol	no	can't determine exclusion stage	Additionally, articles must: a) be written in English	n/a	n/a	n/a	n/a		yes	“The findings of this review may be limited due to our focus empirical studies published in English from peer-reviewed sources”	USA	single
10.1371/journal.pone.0300040	Exploring antecedents and outcomes of burnout among emergency department staff using the job demands-resources model: A scoping review protocol	no	exlcuded in initial search	Inclusion criteria include original, peer-reviewed articles in English,	n/a	n/a	n/a	n/a		no	n/a	Malaysia, Philippines, China	multiple
10.1371/journal.pone.0295931	A planetary health perspective on the translation of climate change research into public health policy and practice: A scoping review protocol	no	excluded during screening search results	full search strategy provided - no english limitation	n/a	n/a	n/a	n/a		no	n/a	South Africa, Cyprus, Kenya	multiple
10.1371/journal.pone.0304181	Exploring the influence of weather variability and climate change on health outcomes in people living with dementia: A scoping review protocol	no	excluded during screening search results	Although this scoping review will not use restrictions related to language, non-English contributions will be excluded from full-text reviews	n/a	n/a	n/a	n/a		no	n/a	Canada	single
10.1371/journal.pone.0296658	Services, models of care, and interventions to improve access to cancer treatment for adults who are socially disadvantaged: A scoping review protocol	no	exlcuded in initial search	search strategy - limit (english language)	n/a	n/a	n/a	n/a		no	n/a	Canada, Sweden	multiple
10.1371/journal.pone.0303580	Understanding the use of co-design methods for research involving older adults living with HIV: A scoping review protocol	no	can't determine exclusion stage	The search will be limited to articles written or translated to English	n/a	n/a	n/a	n/a		yes	Only papers published or translated to English will be included in the study search criteria, thus articles not published in English or translated to English that are relevant to co-design may not be included.	Canada	single
10.1371/journal.pone.0295437	Utilisation of mobile phone interventions to improve the delivery of maternal health services in sub-Saharan Africa: A scoping review protocol	yes	LOE included	No search filters or language limits will be used.	any language	n/a	n/a	not mentioned		N/A (LOEs are included)	n/a	Cameroon, Canada, UK, Zambia, USA	multiple
10.1371/journal.pone.0289515	Mapping factors influencing initiation of antiretroviral treatment among adolescents living with HIV/AIDS in sub-Saharan Africa: A scoping review protocol	yes	can't determine exclusion stage	full search strategy provided - no english limitation	n/a	n/a	n/a	n/a		no	n/a	South Africa	single
10.1371/journal.pone.0301676	The role of advanced practice nurses in improving healthcare outcomes for patients with chronic kidney disease: A scoping review protocol	no	can't determine exclusion stage	Only studies published in English will be included, and no date limit will be set	n/a	n/a	n/a	n/a		yes	We consider this a methodological limitation because the search strategy may not fully cover all publications and is limited by language and databases.	Japan	single
10.1371/journal.pone.0296659	Protective and risk factors of mental health of working age adults with adventitious total bilateral blindness and low vision: A scoping review protocol	no	exlcuded in initial search	search strategy - limit (english language)	n/a	n/a	n/a	n/a		yes	This scoping review’s limitation is that it will exclude studies that are not written in English language.	UK, South Africa	multiple
10.1371/journal.pone.0300183	Strategies to improve delivery of equitable and evidence-informed care for pregnant and birthing people with a substance use disorder in acute care settings: A scoping review protocol	yes	excluded during screening search results	full search strategy provided - no english limitation	n/a	n/a	n/a	n/a		no	n/a	USA	single
10.1371/journal.pone.0294917	Exploring the path to optimal diabetes care by unravelling the contextual factors affecting access, utilisation, and quality of primary health care in West Africa: A scoping review protocol	yes	LOE included	Additionally, the review is confined to specific languages [English and French]	French	n/a	n/a	assumed by authors based on their affiliation		N/A (LOEs are included)	n/a	Ghana, UK	multiple
10.1371/journal.pone.0304222	Mapping the evidence on factors related to postpartum contraception among sub-Saharan African immigrant and refugee women in the United States of America: A scoping review protocol	yes	exlcuded in initial search	Further, only papers written in English will be included	n/a	n/a	n/a	n/a		no	n/a	USA, Sierra Leone, UK	multiple
10.1080/17460751.2024.2368352	Exploring the readiness of the Irish healthcare system to adopt advanced therapies: a scoping review protocol	yes	excluded during screening search results	full search strategy provided - no english limitation	n/a	n/a	n/a	n/a		no	n/a	Ireland	single
10.1186/s40900-024-00591-1	Patient and Public Involvement (PPI) and Responsible Research and Innovation (RRI) approaches in mental health projects involving young people: a scoping review protocol	no	exlcuded in initial search	search strategy - limit (english language)	n/a	n/a	n/a	n/a		no	n/a	UK	single
10.1016/j.resplu.2024.100634	Challenges and best practices of dispatcher-assisted cardiopulmonary resuscitation: A scoping review protocol	no	exlcuded in initial search	search strategy - limit (english language)	n/a	n/a	n/a	n/a		no	n/a	Italy	single
10.4102/sajid.v39i1.553	Knowledge and management of female genital schistosomiasis in sub-Saharan Africa: A scoping review protocol	yes	can't determine exclusion stage	Articles that are written in English between 1950 to 2022.	n/a	n/a	n/a	n/a		no	n/a	South Africa, Ghana	multiple
10.1186/s13643-024-02496-2	Indigenous approaches to health assessment: a scoping review protocol	yes	can't determine exclusion stage	Studies published in English from Jan 1, 2000, to Jan 31, 2024, will be included.	n/a	n/a	n/a	n/a		no	n/a	Canada	single
10.1186/s13643-023-02415-x	Factors influencing HPV vaccine implementation in South Asia: a scoping review protocol	yes	can't determine exclusion stage	Search will be limited to English language articles only	n/a	n/a	n/a	n/a		no	n/a	India, Netherlands	multiple
10.1186/s13643-024-02478-4	Personalised learning in higher education for health sciences: a scoping review protocol	no	exlcuded in initial search	ll searches will be limited to articles published in English between 2000 and 2023	n/a	n/a	n/a	n/a		no	n/a	Saudi Arabia, Malaysia	multiple
10.1186/s13643-024-02577-2	Considering planetary health in health guidelines and health technology assessments: a scoping review protocol	no	LOE included	We will conduct a comprehensive search and screening of results in all languages	any language	n/a	n/a	stated that authors have LOE ability	machine translation	N/A (LOEs are included)	n/a	Canada, Netherlands, Germany, UK, Sweden, Ireland, USA, Chile, Italy	multiple
10.1186/s13643-023-02424-w	How can quality be measured within a physician-led Community Emergency Medical service? A scoping review protocol	yes	LOE never addressed				n/a	n/a		no		UK, England	multiple
10.1186/s13643-024-02458-8	Understanding and treating body image disturbances in eating disorders through body illusion interventions: a scoping review protocol	no	LOE never addressed				n/a	n/a		no		Spain, UK	multiple
10.1186/s13643-024-02579-0	Healthcare delivery to patients from culturally and linguistically diverse backgrounds in emergency care: a scoping review protocol	no	exlcuded in initial search	search strategy - limit (english language)	n/a	n/a	n/a	n/a		no	n/a	Australia, Taiwan	multiple
10.1186/s13643-024-02524-1	Reviewing the current state of legacy POP-brominated flame retardants in plastic childcare products and toys: a scoping review protocol	no	exlcuded in initial search	search strategy - limit (english language)	n/a	n/a	n/a	n/a		no	n/a	South Africa	single
10.1186/s13643-024-02566-5	Barriers and facilitators to mental health treatment access and engagement for LGBTQA+ people with psychosis: a scoping review protocol	no	LOE included	Publications written in English will be included, and articles in other languages may be considered pending time and cost constraints around translation	any language	n/a	n/a	not mentioned		N/A (LOEs are included)	n/a	Australia, UK	multiple
10.1186/s13643-024-02507-2	Impact of the COVID-19 era on preventative primary care for children 0-5 years old: a scoping review protocol	yes	excluded during screening search results	full search strategy provided - no english limitation	n/a	n/a	n/a	n/a		no	n/a	Canada, Ireland	multiple
10.1186/s13643-024-02521-4	Palliative care needs of people and/or their families with serious and/or chronic health conditions in low- or middle-income country (LMIC) humanitarian settings-a systematic scoping review protocol	yes	LOE included	Language: English and Arabic	Arabic	n/a	n/a	stated that authors have LOE ability		N/A (LOEs are included)	n/a	UK	single
